# Supplementary material for: Prevalence and antimicrobial resistance of Streptococcus suis isolated from local pig breeds in Jiangxi Province, China
Source: Front Vet Sci. 2025 Aug 4;12:1582461. doi: 10.3389/fvets.2025.1582461 (PMC12358291; doi:10.3389/fvets.2025.1582461)
Supplement: Supplementary file 3 [file Table_3.XLSX]

## Sheet: Sheet1
Table S3. Results of bacterial isolation, antimicrobial susceptibility testing, and resistance gene identification. Red reprents resistant. Yellow reprents intermediate.
Sampling time	Local pig breeds	Strain number	Penicillin		Cephalosporin	Tetracycline		Chloramphenicol	Macrolide		Peptide	Sulfonamide	Quinolone		Diterpene	Aminoglycoside					Carbapenem		Multidrug resistance	Resistance gene
			Amoxicillin	Ampicillin	Ceftiofur	Doxycycline	Chlortetracychine	Florfenicol	Erythromycin	Tilmicosin	Colistin sulfate	Sulfadiazine	Enrofloxacin	Ciprofloxacin	Tiamulin	Neomycin	Spectinomycin	Gentamicin	Kanamycin	Apramycin	Imipenem	Meropenem		ermA	ermB	mefA	tetK	tetL	tetO	tetM	aph(3’)	Sul1	Sul2	Sul3
March 2023	Gandong black pig	S001	28	24	30	17	12	30	0	0	0	0	26	24	13	15	29	0	0	12	48	39	7	-	+	-	-	-	+	+	-	-	+	-
March 2023	Gandong black pig	S002	32	30	30	16	11	28	0	0	0	0	24	21	13	16	30	0	0	12	37	33	6	-	+	-	-	-	+	+	-	-	+	-
March 2023	Gandong black pig	S003	30	28	30	16	17	31	0	0	0	0	23	21	13	17	31	0	0	11	38	32	6	-	+	-	-	-	+	-	-	-	+	-
March 2023	Gandong black pig	S004	26	26	28	15	13	29	0	0	0	0	24	19	13	16	28	0	0	12	37	31	8	-	+	-	-	-	+	+	-	-	+	-
March 2023	Gandong black pig	S005	30	28	28	14	13	28	0	0	0	0	28	21	13	18	30	0	0	13	40	32	6	-	+	-	-	-	+	+	-	-	+	-
March 2023	Gandong black pig	S006	26	32	28	14	13	28	0	0	0	0	24	20	12	15	30	0	0	13	40	36	8	-	+	-	-	-	+	+	-	-	+	-
March 2023	Gandong black pig	S007	60	50	48	32	12	39	0	27	8	0	13	12	35	26	36	0	14	14	60	60	6	-	+	-	-	-	-	-	-	-	+	-
March 2023	Gandong black pig	S008	32	28	38	32	28	34	20	0	0	0	0	0	13	15	31	0	0	12	41	40	6	-	+	-	-	-	-	-	-	-	+	-
March 2023	Gandong black pig	S009	30	26	27	16	12	29	0	0	0	0	24	22	13	19	30	0	0	13	37	31	7	-	+	-	-	-	+	+	-	-	+	-
March 2023	Gandong black pig	S010	29	28	30	15	12	30	0	0	0	0	25	20	13	16	29	0	0	13	36	32	7	-	+	-	-	-	+	-	-	-	+	-
July 2023	Gandong black pig	S011	27	25	23	10	9	22	0	0	0	0	11	0	12	0	21	0	0	11	22	24	9	-	+	-	-	+	-	-	-	-	+	-
March 2023	Gandong black pig	S012	24	24	27	18	12	28	0	0	0	0	23	19	13	16	31	0	0	12	37	33	9	-	+	-	-	-	+	-	-	-	+	-
March 2023	Gandong black pig	S013	28	26	27	15	13	30	0	0	0	0	25	20	12	16	28	0	0	11	38	32	8	-	+	-	-	-	+	-	-	-	+	-
March 2023	Gandong black pig	S014	30	30	29	16	12	32	0	0	0	0	24	24	13	18	34	0	0	14	42	35	6	-	+	-	-	-	+	-	-	-	+	-
March 2023	Gandong black pig	S015	30	25	30	17	13	29	0	0	0	0	27	22	15	18	32	0	0	15	42	35	7	-	+	-	-	-	+	+	-	-	+	-
March 2023	Gandong black pig	S016	24	24	30	18	14	29	0	0	0	0	25	20	14	18	31	0	0	12	39	30	8	-	+	-	-	-	+	+	-	-	+	-
March 2023	Gandong black pig	S017	28	28	26	18	11	30	0	0	0	0	24	17	12	15	26	0	0	11	38	27	8	-	+	-	-	-	+	-	-	-	+	-
March 2023	Gandong black pig	S018	29	26	30	16	14	30	0	0	0	0	23	22	14	17	32	0	0	15	39	34	6	-	+	-	-	-	+	-	-	-	+	-
March 2023	Gandong black pig	S019	30	27	30	14	10	31	0	0	0	0	27	22	15	18	32	0	0	13	45	34	6	-	+	-	-	-	+	-	-	-	+	-
July 2023	Gandong black pig	S020	30	28	25	12	9	19	0	0	0	0	22	21	19	0	0	10	0	0	32	29	9	-	+	-	-	-	-	-	-	-	+	-
March 2023	Gandong black pig	S021	30	27	28	18	12	29	0	0	0	0	24	21	12	17	30	0	0	12	31	34	6	-	+	-	-	-	+	+	-	-	+	-
March 2023	Gandong black pig	S022	30	27	35	17	10	29	0	0	0	0	28	22	16	18	32	0	0	14	42	35	6	-	+	-	-	-	+	-	-	-	+	-
March 2023	Gandong black pig	S023	31	28	34	17	12	30	0	0	0	0	28	22	16	18	32	0	0	14	42	35	6	-	+	-	-	-	+	+	-	-	+	-
March 2023	Gandong black pig	S024	32	32	28	15	11	30	0	0	0	0	27	20	14	16	32	0	0	14	38	34	7	-	+	-	-	-	+	+	-	-	+	-
March 2023	Gandong black pig	S025	28	27	34	13	10	31	0	0	0	0	29	24	14	22	32	0	0	12	46	46	6	-	+	-	-	-	+	+	-	-	+	-
March 2023	Gandong black pig	S026	30	25	35	14	11	28	0	0	0	0	25	20	12	15	31	0	0	14	44	34	8	-	+	-	-	-	+	+	-	-	+	-
March 2023	Gandong black pig	S027	27	25	30	17	11	31	0	0	0	0	23	21	12	17	29	0	0	11	40	42	7	-	+	-	-	-	+	+	-	-	+	-
March 2023	Gandong black pig	S028	30	27	30	11	10	32	0	0	0	0	25	20	14	17	31	0	0	13	37	32	7	-	+	-	-	-	+	+	-	-	+	-
March 2023	Gandong black pig	S029	28	27	31	16	12	29	0	0	0	0	25	20	14	17	31	0	0	14	38	33	7	-	+	-	-	-	+	-	-	-	+	-
March 2023	Gandong black pig	S030	30	27	34	17	15	32	0	0	0	0	27	23	16	20	32	0	0	14	45	38	6	-	+	-	-	-	+	-	-	-	+	-
March 2023	Gandong black pig	S031	29	25	32	15	12	27	0	0	0	0	24	20	13	17	30	0	0	10	40	27	8	-	+	-	-	-	+	-	-	-	+	-
July 2023	Gandong black pig	S032	28	27	21	18	16	19	0	0	0	0	0	0	12	0	14	0	0	0	28	28	9	-	+	-	-	-	+	-	-	-	+	-
March 2023	Gandong black pig	S033	30	27	31	17	13	31	0	0	0	0	26	22	13	18	34	0	0	13	42	34	6	-	+	-	-	-	+	+	-	-	+	-
March 2023	Gandong black pig	S034	30	29	33	14	13	31	0	0	0	0	25	22	13	18	32	0	0	13	42	36	6	-	+	-	-	-	+	-	-	-	+	-
March 2023	Gandong black pig	S035	32	30	31	16	13	30	0	0	0	0	25	23	15	18	32	0	0	14	44	33	6	-	+	-	-	-	+	-	-	-	+	-
March 2023	Gandong black pig	S036	34	28	32	18	12	30	0	0	0	0	27	24	14	21	32	0	0	14	42	36	6	-	+	-	-	-	+	-	-	-	+	-
March 2023	Gandong black pig	S037	32	30	30	18	12	32	0	0	0	0	25	21	14	18	32	0	0	13	38	33	6	-	+	-	-	-	+	-	-	-	+	-
March 2023	Gandong black pig	S038	30	26	35	14	13	29	0	0	0	0	20	21	14	15	32	0	0	13	42	34	7	-	+	-	-	-	+	-	-	-	+	-
March 2023	Gandong black pig	S039	27	24	27	15	11	28	0	0	0	0	24	19	14	17	29	0	0	13	38	30	9	-	+	-	-	-	+	-	-	-	+	-
March 2023	Gandong black pig	S040	40	35	33	13	10	28	21	0	0	0	26	25	18	15	33	21	0	12	40	40	6	-	+	-	-	-	+	-	-	-	+	-
March 2023	Gandong black pig	S041	27	30	27	16	13	30	0	0	0	0	25	22	14	19	30	0	0	12	40	33	8	-	+	-	-	+	+	-	-	-	+	-
July 2023	Gandong black pig	S042	24	22	21	10	10	20	0	0	0	0	0	0	12	0	17	0	0	10	22	22	10	-	+	-	-	+	-	-	+	-	+	-
July 2023	Gandong black pig	S043	27	24	20	19	16	19	0	0	0	0	0	0	12	0	17	12	0	0	28	25	10	-	+	-	-	+	-	-	-	-	+	-
July 2023	Gandong black pig	S044	28	27	22	19	15	20	0	0	0	0	0	0	13	0	16	13	0	0	29	27	9	-	+	-	-	+	-	-	-	-	+	-
July 2023	Gandong black pig	S045	30	28	19	18	15	18	0	0	0	0	0	0	12	0	14	0	0	0	27	25	9	-	+	-	-	+	-	-	-	-	+	-
July 2023	Gandong black pig	S046	28	25	28	17	15	15	0	0	0	0	0	0	12	0	14	0	0	0	28	22	9	-	+	-	-	+	-	-	-	-	+	-
July 2023	Gandong black pig	S047	28	23	21	18	16	18	0	0	0	0	0	0	12	0	14	12	0	0	29	25	10	-	+	-	-	+	-	-	-	-	+	-
August 2023	Hang pig	S048	25	22	31	18	11	10	0	0	13	0	18	13	13	0	0	23	0	11	34	29	8	-	+	-	-	+	+	-	+	-	+	-
August 2023	Hang pig	S049	35	29	25	13	0	0	0	0	11	0	0	11	12	0	32	0	0	14	32	31	8	-	+	-	-	+	+	+	+	-	+	-
August 2023	Hang pig	S050	0	17	23	12	8	0	0	0	0	0	14	0	9	12	15	0	0	0	21	15	11	-	+	-	-	+	+	+	-	-	+	-
August 2023	Hang pig	S051	20	10	37	14	12	10	0	0	0	0	15	0	17	23	35	0	0	17	27	33	9	-	+	-	-	+	+	+	-	-	+	-
August 2023	Hang pig	S052	30	27	35	26	27	13	28	0	0	0	10	0	18	17	26	16	0	14	36	39	7	+	-	-	-	+	-	-	-	-	+	-
August 2023	Hang pig	S053	24	18	22	12	0	0	0	0	0	0	11	8	11	14	24	16	0	10	22	22	10	-	+	+	-	+	-	-	-	-	+	-
August 2023	Hang pig	S054	26	13	30	11	13	0	0	0	0	0	14	12	15	15	25	0	0	12	39	36	9	+	+	+	-	+	-	+	-	-	+	-
August 2023	Hang pig	S055	40	37	35	17	17	20	0	0	0	0	26	26	21	18	13	0	0	12	41	38	7	-	+	-	-	+	+	+	-	-	+	-
April 2024	Hang pig	S056	25	23	29	17	11	16	0	0	0	0	25	20	14	14	25	0	0	14	28	28	9	-	+	-	-	+	+	-	-	-	+	-
April 2024	Hang pig	S057	26	25	28	10	11	14	0	0	0	0	14	9	13	16	11	0	0	13	25	28	9	-	+	-	-	+	+	-	-	-	+	-
April 2024	Hang pig	S058	26	26	28	16	15	12	0	0	0	0	27	21	14	18	15	0	0	13	25	28	8	+	+	-	-	+	+	-	-	-	+	-
April 2024	Hang pig	S059	19	18	29	15	11	15	0	0	0	0	13	12	12	16	13	0	0	12	21	26	9	-	+	-	-	+	+	-	-	-	+	-
April 2024	Hang pig	S060	27	21	21	14	12	17	16	0	8	0	18	16	13	0	9	0	0	10	22	23	10	+	-	-	-	+	-	+	-	-	+	-
April 2024	Hang pig	S061	26	25	27	16	10	15	0	0	0	0	12	0	15	17	14	0	0	12	23	27	10	-	+	-	-	+	-	-	-	-	+	-
April 2024	Hang pig	S062	25	24	27	18	13	10	0	0	0	0	22	20	13	15	25	0	0	14	23	27	10	-	+	-	-	+	+	-	-	-	+	-
April 2024	Hang pig	S063	25	23	27	17	10	13	0	0	0	0	24	21	13	14	22	0	0	14	24	24	9	-	+	-	-	+	+	-	-	-	+	-
April 2024	Hang pig	S064	16	18	25	16	11	0	0	0	11	0	16	12	9	0	0	0	0	9	16	24	9	-	+	-	-	+	+	-	-	-	+	-
April 2024	Hang pig	S065	26	25	28	17	14	15	18	0	0	0	26	23	14	18	14	0	0	13	26	26	8	-	+	-	-	+	+	-	-	-	+	-
April 2024	Hang pig	S066	25	23	28	18	15	14	0	0	0	0	25	22	15	18	16	0	0	12	26	28	8	-	+	-	-	+	+	-	-	-	+	-
April 2024	Hang pig	S067	23	24	26	17	10	14	0	0	11	0	21	19	13	13	24	0	0	12	21	26	9	-	+	-	-	+	+	-	-	-	+	-
April 2024	Hang pig	S068	23	24	26	16	10	16	0	0	0	0	13	9	14	14	13	0	0	13	21	27	10	-	+	-	-	+	+	+	-	-	+	-
April 2024	Hang pig	S069	20	21	26	14	8	0	0	0	13	19	24	20	13	17	0	0	12	8	27	29	9	-	+	-	-	+	-	-	-	-	+	-
April 2024	Hang pig	S070	24	21	25	17	11	14	0	0	0	0	20	18	12	13	22	0	0	12	22	25	10	-	+	-	-	+	+	-	-	-	+	-
April 2024	Hang pig	S071	21	17	28	23	19	19	23	0	0	0	0	12	25	36	35	33	22	19	17	23	7	-	+	-	-	+	-	-	-	-	+	-
April 2024	Hang pig	S072	20	17	26	17	13	17	0	0	0	0	15	11	12	15	14	0	0	13	18	26	10	-	+	-	-	+	+	-	-	-	+	-
April 2024	Hang pig	S073	25	19	26	16	12	16	0	0	0	0	17	0	14	12	14	0	0	12	22	25	10	-	+	-	-	+	-	-	-	-	+	-
April 2024	Hang pig	S074	28	23	28	18	15	9	0	0	11	0	25	20	12	13	24	0	0	13	28	27	8	-	+	-	-	+	+	-	-	-	+	-
April 2024	Hang pig	S075	25	22	25	15	10	14	0	0	0	0	16	0	14	16	12	0	0	13	25	24	10	-	+	-	-	+	+	-	-	-	+	-
April 2024	Hang pig	S076	22	20	25	15	12	0	0	0	11	0	19	18	8	0	0	21	0	13	20	26	9	-	+	-	-	+	-	-	-	-	+	-
April 2024	Hang pig	S077	50	48	44	23	14	22	24	0	0	0	30	22	30	0	30	25	0	12	40	48	5	-	+	-	-	+	-	-	-	-	+	-
April 2024	Hang pig	S078	27	25	27	17	10	18	0	0	0	0	15	0	13	17	13	0	0	13	24	28	10	-	+	-	-	+	-	-	-	-	+	-
April 2024	Hang pig	S079	19	17	27	16	12	15	0	0	0	15	12	0	11	15	13	0	0	12	35	31	11	-	+	-	-	+	+	-	-	-	+	-
April 2024	Hang pig	S080	26	26	28	17	13	19	0	0	0	0	15	12	16	17	16	0	0	15	28	27	9	-	+	-	-	+	-	-	-	-	+	-
April 2024	Hang pig	S081	25	24	29	17	12	16	0	0	0	0	24	20	12	13	23	0	0	14	21	25	9	-	+	-	-	+	+	-	-	-	+	-
April 2024	Hang pig	S082	26	25	30	17	11	18	0	0	0	0	14	0	14	17	14	0	0	14	26	27	9	-	+	-	-	+	-	-	-	-	+	-
April 2024	Hang pig	S083	27	26	30	18	11	19	0	0	0	0	16	0	16	19	14	0	0	14	27	27	9	-	+	-	-	+	-	-	-	-	+	-
April 2024	Hang pig	S084	29	25	29	17	11	17	0	0	0	0	16	8	14	18	14	0	0	14	25	26	9	-	+	-	-	+	-	-	-	-	+	-
April 2024	Hang pig	S085	26	25	29	16	12	17	0	0	0	0	15	10	15	17	14	0	0	14	23	26	9	-	+	-	-	+	-	-	-	-	+	-
April 2024	Hang pig	S086	29	25	30	17	10	14	0	0	0	0	13	0	14	17	11	0	0	14	28	30	9	-	+	-	-	+	-	-	-	-	+	-
April 2024	Hang pig	S087	27	24	28	18	11	16	0	0	12	0	26	21	13	14	26	0	0	14	23	27	7	-	+	-	-	+	-	-	-	-	+	-
April 2024	Hang pig	S088	25	22	26	17	14	11	0	0	11	0	24	21	15	13	24	0	0	15	22	26	8	-	+	-	-	+	+	-	-	-	+	-
April 2024	Dongxiang spotted pig	S089	28	27	32	18	11	16	0	0	0	0	26	24	16	17	11	20	19	15	25	31	7	-	+	-	-	+	+	-	-	-	+	-
April 2024	Dongxiang spotted pig	S090	48	44	45	22	15	34	0	0	0	0	35	34	29	0	34	0	0	22	40	52	5	-	+	-	-	+	+	-	+	-	+	-
April 2024	Dongxiang spotted pig	S091	48	45	42	21	14	35	13	0	0	0	33	32	28	0	30	0	0	20	40	44	5	-	+	-	-	+	+	-	+	-	+	-
April 2024	Dongxiang spotted pig	S092	31	28	30	17	12	16	0	0	0	0	28	26	14	19	9	22	18	15	25	31	7	-	+	-	-	+	+	-	-	-	+	-
April 2024	Dongxiang spotted pig	S093	52	46	43	15	13	38	0	0	0	0	38	34	30	0	30	0	14	26	42	54	5	-	+	-	-	+	+	-	+	-	+	-
April 2024	Dongxiang spotted pig	S094	44	44	40	16	13	34	0	0	0	0	32	30	27	0	32	0	0	20	44	46	5	-	+	-	-	+	+	-	+	-	+	-
April 2024	Dongxiang spotted pig	S095	29	29	33	19	12	19	0	0	0	0	28	24	17	20	13	22	19	14	31	34	7	-	+	-	-	+	+	-	-	-	+	-
April 2024	Dongxiang spotted pig	S096	28	31	30	18	13	17	0	0	0	0	26	24	15	17	10	21	18	14	24	32	7	-	+	-	-	+	+	-	-	-	+	-
April 2024	Dongxiang spotted pig	S097	46	40	36	17	10	32	0	0	0	0	32	33	26	0	26	0	0	17	39	42	5	-	+	+	-	+	+	+	+	-	+	-
April 2024	Dongxiang spotted pig	S098	50	40	40	20	12	32	0	0	0	0	36	30	26	0	28	0	0	20	41	46	5	-	+	-	-	+	+	+	+	-	+	-
April 2024	Dongxiang spotted pig	S099	50	42	40	20	17	38	0	0	0	0	38	32	26	0	32	0	0	22	45	50	5	-	+	-	-	+	+	+	+	-	+	-
April 2024	Dongxiang spotted pig	S100	27	30	31	21	10	18	0	0	0	0	29	24	19	19	10	21	20	13	26	31	8	-	+	-	-	+	+	+	-	-	+	-
April 2024	Dongxiang spotted pig	S101	31	28	30	16	12	19	0	0	0	0	29	29	16	19	11	21	19	12	28	32	7	-	+	-	-	+	+	+	-	-	+	-
April 2024	Dongxiang spotted pig	S102	50	46	46	20	20	35	0	0	0	0	32	28	24	28	40	34	26	16	44	50	5	-	+	-	-	+	+	+	-	-	+	-
April 2024	Dongxiang spotted pig	S103	46	44	40	20	16	36	0	0	0	0	36	34	29	0	29	0	0	24	38	48	5	-	+	-	-	+	+	+	+	-	+	-
April 2024	Dongxiang spotted pig	S104	43	43	40	19	12	34	0	0	0	0	32	28	28	0	30	0	0	17	40	48	5	-	+	-	-	+	+	+	+	-	+	-
April 2024	Dongxiang spotted pig	S105	48	42	40	19	14	37	0	0	0	0	34	33	27	0	33	0	0	20	39	50	5	-	+	-	-	+	+	+	+	-	+	-
April 2024	Dongxiang spotted pig	S106	29	29	30	17	12	18	0	0	0	0	28	25	15	17	11	20	17	14	28	32	7	-	+	-	-	+	+	+	-	-	+	-
April 2024	Ganxi two-end-black pig	S107	46	42	44	23	16	27	24	0	0	0	27	22	29	10	26	18	0	11	39	48	5	-	+	-	-	+	+	+	+	-	+	-
April 2024	Ganxi two-end-black pig	S108	45	44	41	21	15	23	22	0	0	0	25	24	27	0	25	18	0	10	38	47	5	-	+	-	-	+	+	+	+	-	+	-
April 2024	Ganxi two-end-black pig	S109	35	32	31	21	13	13	0	0	0	0	13	35	11	9	0	0	0	11	35	40	8	-	+	-	-	+	-	+	-	-	+	-
April 2024	Ganxi two-end-black pig	S110	43	40	39	19	21	20	25	0	0	0	26	24	29	0	25	18	0	10	32	44	5	-	+	-	-	+	+	+	+	-	+	-
April 2024	Ganxi two-end-black pig	S111	15	16	21	12	9	12	0	0	0	0	22	21	0	0	0	23	0	15	0	0	11	+	+	-	-	+	-	+	+	-	+	-
April 2024	Ganxi two-end-black pig	S112	45	40	43	19	13	31	21	0	16	0	28	26	29	15	28	18	17	11	37	44	4	-	+	-	-	+	-	+	-	-	+	-
April 2024	Ganxi two-end-black pig	S113	39	38	35	20	16	22	25	0	0	0	28	26	26	0	28	21	0	12	30	40	5	-	+	-	-	+	+	+	-	-	+	-
April 2024	Ganxi two-end-black pig	S114	39	37	35	16	12	16	0	0	0	0	26	24	20	0	20	0	0	0	33	38	7	+	+	-	-	+	+	+	+	-	+	-
April 2024	Ganxi two-end-black pig	S115	37	34	32	17	11	17	0	0	0	12	26	24	24	0	20	0	0	10	32	40	7	+	+	-	-	+	+	+	-	-	+	-
April 2024	Ganxi two-end-black pig	S116	43	40	36	17	14	25	12	0	0	25	30	25	23	14	20	18	17	11	36	41	5	-	+	-	-	+	+	+	-	-	+	-
April 2024	Ganxi two-end-black pig	S117	42	40	37	16	14	26	0	0	0	26	29	24	24	14	20	18	18	10	35	41	5	-	+	-	-	+	+	+	-	-	+	-
April 2024	Ganxi two-end-black pig	S118	40	40	38	16	14	26	10	0	0	26	29	25	24	14	21	18	19	10	36	40	5	-	+	-	-	+	+	+	-	-	+	-
April 2024	Ganxi two-end-black pig	S119	43	42	40	18	10	22	18	0	0	0	27	25	27	15	26	17	19	11	37	45	5	-	+	-	-	+	-	+	-	-	+	-
April 2024	Ganxi two-end-black pig	S120	48	45	44	18	10	19	12	0	0	0	30	27	28	17	27	18	14	20	39	48	6	-	+	-	-	+	-	+	-	-	+	-
April 2024	Ganxi two-end-black pig	S121	40	44	40	19	15	24	0	0	0	0	30	22	28	16	26	19	16	10	37	42	5	-	+	-	-	+	-	+	-	-	+	-
April 2024	Ganxi two-end-black pig	S122	46	40	41	20	11	21	0	0	0	0	28	25	28	14	27	19	16	11	38	44	5	-	+	-	-	+	-	+	-	-	+	-
April 2024	Ganxi two-end-black pig	S123	48	44	44	20	11	20	20	0	12	0	30	26	34	15	27	19	18	12	40	46	5	-	+	-	-	+	-	+	-	-	+	-
April 2024	Ganxi two-end-black pig	S124	45	44	44	17	15	28	15	0	0	24	31	26	23	16	20	21	19	12	36	40	5	-	+	-	-	+	+	+	-	-	+	-
April 2024	Ganxi two-end-black pig	S125	40	40	31	15	13	26	20	0	0	0	26	26	19	13	22	18	12	0	39	38	6	-	+	-	-	+	+	+	-	-	+	-
April 2024	Ganxi two-end-black pig	S126	44	40	45	23	18	24	22	0	0	0	26	24	26	0	26	21	0	13	33	44	5	-	+	-	-	+	+	-	+	+	+	-
August 2024	Binhu black pig	S127	20	14	26	30	25	20	10	0	0	0	17	0	20	15	27	20	0	22	28	26	9	-	+	-	-	+	-	-	-	-	+	-
August 2024	Binhu black pig	S128	20	12	30	30	26	24	10	16	11	0	18	9	14	18	28	18	20	17	29	24	6	-	-	+	-	+	-	-	-	-	+	-
May 2024	Ganxi two-end-black pig	S129	31	26	26	15	10	14	0	0	0	0	21	17	21	11	19	15	13	10	29	30	9	-	+	-	-	+	-	-	-	-	+	-
May 2024	Ganxi two-end-black pig	S130	29	24	16	11	10	12	0	0	0	0	0	0	11	8	0	0	0	0	26	24	10	-	+	-	-	+	-	+	+	-	+	-
May 2024	Ganxi two-end-black pig	S131	25	26	21	0	0	21	0	0	0	0	18	16	23	19	22	21	16	14	21	26	9	-	+	-	-	+	-	+	-	-	+	-
May 2024	Ganxi two-end-black pig	S132	17	12	20	13	0	0	0	0	0	0	20	15	24	18	14	18	0	0	25	19	10	+	+	-	-	+	-	-	-	+	+	-
May 2024	Ganxi two-end-black pig	S133	28	26	22	0	0	20	23	17	10	0	19	15	22	22	24	25	16	15	21	20	9	-	-	-	-	+	-	-	-	-	+	-
May 2024	Ganxi two-end-black pig	S134	21	17	19	12	0	0	13	0	12	0	20	17	24	17	16	18	11	0	25	20	9	+	+	-	-	-	-	-	-	-	+	-
May 2024	Ganxi two-end-black pig	S135	22	19	17	12	0	0	14	0	0	0	18	13	0	20	16	23	16	0	26	22	10	+	+	-	-	+	-	-	-	+	+	-
May 2024	Ganxi two-end-black pig	S136	29	20	15	13	10	12	0	0	0	0	10	0	11	0	12	12	0	0	30	24	10	-	+	-	-	+	-	-	+	-	+	-
May 2024	Ganxi two-end-black pig	S137	34	26	25	13	10	14	0	0	0	17	22	19	20	15	13	16	15	12	31	28	9	-	+	-	-	+	-	+	-	-	+	-
May 2024	Ganxi two-end-black pig	S138	36	30	30	16	12	14	14	0	0	0	19	15	21	0	18	15	0	0	37	31	8	-	+	-	-	+	+	+	+	-	+	-
May 2024	Ganxi two-end-black pig	S139	34	29	30	16	12	18	17	0	0	0	21	15	22	0	18	17	0	0	37	34	8	-	+	-	-	+	+	+	+	-	+	-
May 2024	Ganxi two-end-black pig	S140	32	27	20	14	0	15	18	0	0	0	20	17	22	0	20	16	0	0	28	28	9	-	+	-	-	+	+	-	+	-	+	-
May 2024	Ganxi two-end-black pig	S141	29	26	29	15	9	14	0	0	0	0	23	17	24	11	18	17	12	0	35	30	8	-	+	-	-	+	-	+	-	-	+	-
May 2024	Ganxi two-end-black pig	S142	24	19	20	14	10	14	0	0	0	0	20	25	19	11	19	14	10	0	30	30	10	-	+	-	-	+	-	+	-	-	+	-
May 2024	Ganxi two-end-black pig	S143	32	27	26	14	9	13	0	0	0	0	20	17	21	12	16	14	12	0	33	27	9	-	+	-	-	+	-	+	-	-	+	-
May 2024	Ganxi two-end-black pig	S144	31	25	23	14	11	15	15	0	0	0	22	17	21	12	19	16	13	0	32	27	10	-	+	-	-	+	-	+	-	-	+	-
May 2024	Ganxi two-end-black pig	S145	12	0	13	12	0	9	0	0	0	0	16	12	14	0	0	12	0	0	12	15	11	-	+	-	-	+	+	-	+	-	+	-
May 2024	Ganxi two-end-black pig	S146	36	31	30	17	14	19	18	0	0	0	20	15	22	0	20	15	0	0	38	34	8	-	+	-	-	+	+	+	+	-	+	-
May 2024	Ganxi two-end-black pig	S147	33	26	26	15	0	16	0	0	0	0	24	19	20	12	18	14	13	0	33	29	9	-	+	-	-	+	-	+	-	-	+	-
May 2024	Ganxi two-end-black pig	S148	34	29	29	15	10	18	17	0	0	0	19	14	20	0	19	16	0	0	35	33	8	-	+	-	-	+	+	+	+	-	+	-
May 2024	Ganxi two-end-black pig	S149	19	14	15	13	8	0	0	0	0	0	11	0	14	15	20	16	0	10	30	31	10	-	+	+	-	+	-	+	-	-	+	-
June 2024	Yushan black pig	S150	25	21	22	17	11	21	21	13	11	0	18	15	11	11	0	0	0	0	25	22	8	-	-	-	-	+	-	+	-	-	+	-
August 2024	Binhu black pig	S151	18	14	28	13	8	24	22	0	0	0	15	11	13	18	25	18	18	15	30	24	8	-	+	+	-	+	-	-	-	-	+	-
June 2024	Yushan black pig	S152	28	28	25	17	15	25	24	12	0	0	16	10	18	17	22	19	18	15	35	33	8	-	-	-	-	+	+	-	-	-	+	-
June 2024	Yushan black pig	S153	38	36	33	16	11	26	26	12	0	13	26	23	10	16	0	21	18	13	40	39	6	-	-	+	-	+	-	+	-	-	+	-
June 2024	Yushan black pig	S154	44	36	31	17	11	25	24	14	0	16	25	25	12	16	0	19	18	12	37	35	6	-	-	+	-	+	-	+	-	-	+	-
August 2024	Binhu black pig	S155	20	13	32	32	27	33	32	1	12	0	18	9	14	21	29	21	21	15	31	28	6	-	+	-	-	+	-	-	-	-	+	-
August 2024	Binhu black pig	S156	18	18	24	20	13	20	18	0	0	28	20	14	16	0	0	0	0	17	29	22	9	-	+	+	-	+	-	+	+	-	+	-
August 2024	Binhu black pig	S157	20	0	30	32	28	28	30	19	9	0	18	0	12	20	30	24	20	15	34	28	6	-	-	-	-	+	-	-	-	-	+	-
August 2024	Binhu black pig	S158	18	10	28	34	30	32	34	20	10	0	18	0	16	20	32	24	24	20	32	28	5	-	-	-	-	+	-	-	-	-	+	-
August 2024	Binhu black pig	S159	20	0	26	32	27	32	30	16	8	0	17	0	12	24	30	20	20	13	30	28	8	-	-	-	-	+	-	-	-	-	+	-
August 2024	Binhu black pig	S160	16	10	28	31	28	32	30	18	8	0	18	0	12	22	30	22	20	18	30	28	5	-	-	-	-	+	-	-	-	-	+	-
August 2024	Binhu black pig	S161	20	10	30	34	28	35	16	18	8	0	18	8	12	20	30	18	0	17	30	30	7	-	-	+	-	+	-	-	-	-	+	-
August 2024	Binhu black pig	S162	18	12	26	32	28	30	30	16	10	0	18	10	12	20	28	22	20	16	30	24	8	-	-	+	-	+	-	-	-	-	+	-
September 2024	Yushan black pig	S163	26	36	34	14	12	24	14	0	0	22	26	25	28	14	20	12	13	10	40	36	5	-	+	+	-	+	-	-	-	-	+	-
September 2024	Yushan black pig	S164	34	36	32	14	11	26	13	0	0	22	28	26	28	13	21	15	13	10	38	34	4	-	+	-	-	+	-	-	-	-	+	-
September 2024	Yushan black pig	S165	34	30	30	16	12	23	18	12	0	13	26	18	20	14	20	0	0	11	38	34	7	-	-	-	-	+	-	+	-	-	+	-
September 2024	Yushan black pig	S166	34	30	28	16	8	26	28	16	0	11	26	22	30	18	20	16	15	13	36	34	5	-	-	-	-	+	+	-	-	-	+	-
September 2024	Binhu black pig	S167	26	28	22	15	13	27	8	0	0	0	22	22	15	13	17	0	0	11	39	24	9	-	+	-	-	+	+	+	-	-	+	-
September 2024	Binhu black pig	S168	26	22	29	16	10	30	29	15	0	0	22	9	20	16	20	16	9	13	33	26	8	-	+	-	-	+	-	-	-	-	+	-
September 2024	Binhu black pig	S169	21	15	26	25	24	12	28	16	11	0	21	8	14	0	21	17	0	12	36	26	8	-	-	-	-	+	-	-	+	-	+	-
September 2024	Binhu black pig	S170	28	24	32	32	28	20	30	18	0	0	20	0	18	15	14	0	0	18	38	38	7	-	-	-	-	+	-	-	+	-	+	-
September 2024	Binhu black pig	S171	17	12	26	24	25	16	24	14	8	0	18	11	13	0	20	16	0	12	31	24	9	-	-	-	-	+	-	-	+	-	+	-
September 2024	Binhu black pig	S172	28	24	28	14	10	28	28	14	0	0	22	14	21	20	20	17	14	9	34	28	8	-	+	-	-	+	-	-	-	+	+	-
September 2024	Binhu black pig	S173	26	24	32	20	18	32	26	0	0	18	16	14	22	16	18	25	9	18	30	24	8	-	+	+	-	+	+	-	+	-	+	-
September 2024	Binhu black pig	S174	28	21	27	15	11	16	24	10	8	23	23	0	22	0	16	17	0	10	31	26	9	+	-	-	-	+	-	-	+	-	+	-
September 2024	Binhu black pig	S175	24	24	30	14	10	28	30	15	8	22	24	0	22	20	19	20	14	9	35	26	7	-	-	-	-	+	-	-	-	-	+	-
September 2024	Binhu black pig	S176	22	13	24	16	12	28	28	12	10	0	17	9	12	21	8	0	0	15	32	30	9	-	+	-	-	+	-	-	-	-	+	-
September 2024	Binhu black pig	S177	21	14	22	25	24	25	25	14	8	0	20	0	11	15	18	17	0	15	32	30	8	-	-	-	-	+	-	+	-	-	+	-
September 2024	Binhu black pig	S178	24	21	30	15	11	26	0	0	12	0	15	8	18	0	12	0	14	10	29	20	7	-	+	-	-	+	-	-	+	-	+	-
September 2024	Binhu black pig	S179	19	12	26	26	26	13	27	15	10	0	18	0	13	0	21	16	0	13	35	25	9	-	-	+	-	+	-	+	+	-	+	-
September 2024	Binhu black pig	S180	23	16	25	28	26	14	10	0	11	0	14	0	17	0	9	0	0	11	32	25	8	-	+	-	-	+	-	-	+	-	+	-
September 2024	Binhu black pig	S181	26	15	25	17	11	14	0	0	11	0	17	0	13	0	0	0	0	12	30	28	9	-	+	-	-	+	-	-	+	-	+	-
September 2024	Binhu black pig	S182	20	16	30	18	12	29	28	12	9	0	21	11	13	20	10	0	0	14	33	21	8	-	+	-	-	+	-	-	-	-	+	-
September 2024	Binhu black pig	S183	27	21	30	28	29	18	11	0	9	0	20	10	20	0	13	0	0	14	35	28	8	-	+	-	-	+	-	-	+	-	+	-
September 2024	Binhu black pig	S184	20	14	22	25	25	28	26	12	9	0	20	0	13	20	11	0	0	11	32	22	8	-	+	-	-	+	-	-	-	-	+	-
September 2024	Binhu black pig	S185	26	20	34	16	12	32	0	0	13	0	16	11	19	0	12	0	0	14	34	22	7	-	+	-	-	+	-	-	+	-	+	-
September 2024	Binhu black pig	S186	20	14	24	24	23	14	24	14	9	0	20	9	12	0	19	15	0	9	34	24	9	-	-	-	-	+	-	+	+	-	+	-
September 2024	Binhu black pig	S187	17	11	30	17	12	28	28	12	9	0	16	9	11	21	9	0	0	13	28	22	8	-	+	-	-	+	-	-	-	-	+	-
September 2024	Binhu black pig	S188	17	12	24	26	29	28	13	12	9	0	14	0	10	17	22	15	0	14	28	22	8	-	-	+	-	+	-	+	-	-	+	-
September 2024	Binhu black pig	S189	18	14	32	16	13	27	23	12	10	0	16	9	12	20	8	0	0	15	31	22	8	-	+	-	-	+	-	-	-	-	+	-
September 2024	Binhu black pig	S190	20	16	25	26	26	20	26	18	0	0	18	0	16	14	14	0	0	12	34	23	8	-	-	-	-	+	-	-	+	-	+	-
September 2024	Binhu black pig	S191	20	14	20	23	23	18	15	0	10	0	18	9	15	0	11	10	0	10	33	22	9	-	+	-	-	+	-	-	+	-	+	-
September 2024	Binhu black pig	S192	21	15	32	18	12	28	26	15	9	0	19	8	13	19	12	0	0	14	30	23	8	-	+	-	-	+	-	-	-	-	+	-
September 2024	Binhu black pig	S193	20	15	30	17	12	28	23	13	9	0	21	9	13	20	10	0	0	13	32	24	8	-	+	-	-	-	-	+	-	-	+	-
September 2024	Binhu black pig	S194	18	12	24	26	27	27	12	13	9	0	15	0	11	18	22	15	0	11	27	21	8	-	-	+	-	-	-	-	-	-	+	-
September 2024	Dongxiang spotted pig	S195	44	38	36	20	13	30	16	0	0	0	30	28	26	0	45	0	0	18	46	41	5	-	+	-	-	-	+	-	+	-	-	-
September 2024	Dongxiang spotted pig	S196	27	20	28	16	9	19	30	16	12	0	27	24	30	9	0	8	0	17	34	26	6	-	+	-	-	+	+	+	+	-	+	-
September 2024	Dongxiang spotted pig	S197	41	36	37	18	12	29	16	0	0	0	28	30	25	0	25	0	0	17	40	42	5	-	+	-	-	-	+	-	+	-	-	-
September 2024	Dongxiang spotted pig	S198	42	40	30	18	13	24	14	0	0	32	29	0	26	0	24	0	0	20	46	39	5	-	+	-	-	-	+	-	+	-	-	-
September 2024	Dongxiang spotted pig	S199	42	36	34	20	14	34	12	0	0	32	30	28	26	0	28	0	0	16	48	40	4	-	+	-	-	-	+	-	+	-	-	-
September 2024	Dongxiang spotted pig	S200	46	44	42	1	13	30	14	0	0	39	28	28	26	0	27	0	0	20	48	44	4	-	+	-	-	-	+	-	+	-	-	-
September 2024	Dongxiang spotted pig	S201	30	30	30	18	15	16	0	0	0	0	26	23	16	16	15	18	19	15	36	30	7	-	+	-	-	-	+	-	-	-	-	-
September 2024	Dongxiang spotted pig	S202	40	40	42	18	12	29	15	0	0	10	30	26	24	0	26	0	0	16	52	44	6	-	+	-	-	-	+	-	+	-	-	-
September 2024	Dongxiang spotted pig	S203	44	30	40	20	14	36	20	0	0	0	30	0	24	0	26	0	0	18	50	46	6	-	+	-	-	-	+	-	+	-	-	-
September 2024	Dongxiang spotted pig	S204	46	36	38	18	12	28	14	0	0	24	29	30	24	0	30	0	0	26	49	46	4	-	+	-	-	-	+	-	+	-	-	-
September 2024	Dongxiang spotted pig	S205	40	38	38	18	10	32	18	0	0	30	34	26	25	0	24	0	0	20	30	42	4	-	+	-	-	-	+	-	+	-	-	-
September 2024	Dongxiang spotted pig	S206	36	38	40	20	12	32	14	0	0	42	30	33	26	0	26	0	0	18	48	44	4	-	+	-	-	-	+	-	+	-	-	-
September 2024	Dongxiang spotted pig	S207	38	32	34	18	13	26	14	0	0	20	28	26	24	0	20	0	0	19	44	36	5	-	+	-	-	-	+	-	+	-	+	-
September 2024	Dongxiang spotted pig	S208	28	25	28	18	14	16	0	0	0	0	28	20	15	16	11	18	18	15	36	27	9	-	+	-	-	-	+	-	-	-	-	-
